# Supplementary material for: Functionalized Poly(N-isopropylacrylamide)-Based Microgels in Tumor Targeting and Drug Delivery
Source: Gels. 2021 Nov 8;7(4):203. doi: 10.3390/gels7040203 (PMC8628686; doi:10.3390/gels7040203)
Supplement: Supplementary file 1 [file gels-07-00203-s001.zip]

Archive with 1 entries (1 files):
- gels-1431307-supplementary.pdf
